# Supplementary material for: Phellinus linteus Mycelia Extracts Show Potent Antiviral and Immunomodulatory Effects in H1N1 Influenza Virus-Infected Mice
Source: Foods. 2025 Nov 26;14(23):4047. doi: 10.3390/foods14234047 (PMC12692646; doi:10.3390/foods14234047)
Supplement: Supplementary file 1 [file foods-14-04047-s001.zip]

Archive with 31 entries (25 files):
- Individual Figures/
- Individual Figures/Figure 4A/
- Individual Figures/Figure 4A/Control.JPG
- Individual Figures/Figure 4A/H1N1.JPG
- Individual Figures/Figure 4A/PL.JPG
- Individual Figures/Figure 4A/PLe.JPG
- Individual Figures/Figure 4A/PLw.JPG
- Individual Figures/Figure 4A/Tamiflu.JPG
- Individual Figures/Figure 4C/
- Individual Figures/Figure 4C/Control.jpg
- Individual Figures/Figure 4C/H1N1.jpg
- Individual Figures/Figure 4C/PL.jpg
- Individual Figures/Figure 4C/PLe.jpg
- Individual Figures/Figure 4C/PLw.jpg
- Individual Figures/Figure 4C/Tamiflu.jpg
- Individual Figures/Figure S2/
- Individual Figures/Figure S2/PLe/
- Individual Figures/Figure S2/PLe/Co PLe 250.jpg
- Individual Figures/Figure S2/PLe/Control .jpg
- Individual Figures/Figure S2/PLe/PLe V.jpg
- Individual Figures/Figure S2/PLe/Post PLe 250.jpg
- Individual Figures/Figure S2/PLe/Pre PLe 250.jpg
- Individual Figures/Figure S2/PLw/
- Individual Figures/Figure S2/PLw/Co PLw 1000.jpg
- Individual Figures/Figure S2/PLw/Control.jpg
- Individual Figures/Figure S2/PLw/Post PLw 1000.jpg
- Individual Figures/Figure S2/PLw/Pre PLw 1000.jpg
- Individual Figures/Figure S2/PLw/Virus PLw.jpg
- Raw Data.xlsx
- Supplementary Figure Legends.pdf
- Table S.pdf
