# Supplementary material for: Phellinus linteus Mycelia Extracts Show Potent Antiviral and Immunomodulatory Effects in H1N1 Influenza Virus-Infected Mice
Source: Foods. 2025 Nov 26;14(23):4047. doi: 10.3390/foods14234047 (PMC12692646; doi:10.3390/foods14234047)
Supplement: Supplementary file 1 [file foods-14-04047-s001.zip › Raw Data.xlsx]

## Sheet: Figure 1
A, D) Pretreatment		m	m+c	m+c+v	m+c+v+Plw					Avg		m+c+v+Ple					Avg		B, E) Cotreatment		m	m+c	m+c+v	m+c+v+Plw						Avg		m	m+c	m+c+v	m+c+v+Ple						Avg	C, F) Posttreatment		m	m+c	m+c+v	m+c+v+Plw
	62.5	0.172	1.47	0.997	0.996	1.059		1.054	1.069	1.0445	15.625	1.092	1.05	1.091	1.043	1.123	1.0798	490		1000	0.177	2.431	1.608	1.597	1.623	1.686	1.722	1.6	1.522	1.625	15.625	0.178	2.276	1.573	1.573	1.503	1.488		1.565	1.488	1.5234		62.5	0.172	1.7	1.116	1.145	1.092	1.133
	125	0.171	1.463	1.004	1.001	1.018	0.979	1.024	1.014	1.0072	31.25	1.039	1.014	1.077	1.053	1.063	1.0492	490		500	0.176	2.441	1.633	1.805	1.891	1.698	1.673	1.698	1.708	1.7455	31.25	0.177	2.319	1.561	1.561	1.528	1.514	1.547	1.535	1.613	1.54967		125	0.171	1.737	1.125	1.175	1.109	1.132
	250	0.169	1.503	1	1.027	1.038	1.04	1.03	1.046	1.0362	62.5	1.026	1.019	1.087	1.097	1.085	1.0628	490		250	0.194	2.423	1.586	1.742	1.765	1.694	1.697	1.628	1.709	1.70583	62.5	0.178	2.287	1.65	1.65	1.671	1.5	1.547	1.58	1.583	1.5885		250	0.169	1.722	1.123	1.147	1.088	1.159
	500	0.169			0.962	1.012	1.034	1.051	1.05	1.0218	125	1.003	1.012	1.072	1.065	1.037	1.0378	490		125	0.179	2.411		1.782		1.819		1.728	1.71	1.75975	125	0.179		1.806	1.806	1.704	1.709	1.611	1.663	1.733	1.70433		500	0.169	1.772		1.097	1.129	1.206
	1000	0.169			0.995	0.997	0.996	1.033	1.02	1.0082	250	1.073	1.154	1.147	1.162		1.134	490		62.5	0.177	2.473		1.815	1.804	1.772	1.745	1.708	1.748	1.76533	250	0.176		1.813	1.813	1.68	1.866	1.706	1.805	1.751	1.77017		1000	0.169			1.139	1.137	1.145
		0.171																			0.21	2.526										0.177												0.171
		0.170167	1.47867	1.00033																	0.1855	2.45083	1.609									0.1775	2.294	1.6806										0.170167	1.73275	1.12133
		m	c	v	m+c+v+Plw					Avg		m+c+v+Ple					Avg				m	m+c	m+c+v	m+c+v+Plw						Avg		m	m+c	m+c+v	m+c+v+Ple						Avg			m	c	v	m+c+v+Plw
	62.5	0.186	1.704	1.07	1.159	1.119	1.081	1.127	1.142	1.1256	15.625	1.128	1.048	1.106	1.067	1.142	1.0982	490		1000	0.177	2.353	1.626	1.565	1.523	1.595	1.588	1.579	1.69	1.59	15.625	0.179	2.014	1.298	1.4	1.431	1.346	1.396	1.307	1.354	1.37233		62.5	0.186	1.628	1.165	0.987	1.096	1.074
	125	0.19	1.681	1.083	1.076	1.099	1.087	1.161	1.079	1.1004	31.25	1.075	1.112	1.094	1.104	1.066	1.0902	490		500	0.176	2.388	1.614	1.558	1.615	1.581	1.58	1.534	1.545	1.56883	31.25	0.177	1.983	1.342	1.485	1.386	1.458	1.404	1.416	1.357	1.41767		125	0.19	1.809	1.145	1.004	1.106	1.052
	250	0.188	1.734	1.072	1.137	1.134	1.137	1.133	1.141	1.1364	62.5	1.174	1.086	1.132	1.103	1.128	1.1246	490		250	0.177	2.502	1.599	1.627	1.633	1.625	1.583	1.518	1.607	1.59883	62.5	0.178	1.97	1.311	1.53	1.429	1.424	1.562	1.465	1.433	1.47383		250	0.188	1.724	1.12	1.013	1.101	1.107
	500	0.187			1.086	1.106	1.083	1.102	1.136	1.1026	125	1.084	1.135	1.175	1.125	1.122	1.1282	490		125	0.175	2.28	1.431	1.638	1.727	1.542	1.616	1.568	1.588	1.61317	125	0.176		1.425	1.638	1.671	1.534	1.682	1.675	1.547	1.6245		500	0.187			0.981	1.136	1.115
	1000	0.191			1.07	1.097	1.077		1.065	1.07725	250	1.237	1.211	1.253	1.213	1.21	1.2248	490		62.5	0.174			1.676	1.713	1.601	1.615	1.516	1.582	1.61717	250	0.174		1.344	1.613	1.846	1.803	1.783	1.626	1.644	1.71917		1000	0.191			1.01	1.097	1.133
		0.19																			0.172											0.175												0.19
		0.188667	1.70633	1.075																	0.175167	2.38075	1.5675									0.1765	1.989	1.344										0.188667	1.72033	1.14333
		m	c	v	m+c+v+Plw					Avg		m+c+v+Ple					Avg				m	m+c	m+c+v	m+c+v+Plw						Avg		m	m+c	m+c+v	m+c+v+Ple						Avg			m	c	v	m+c+v+Plw
	62.5	0.179	1.603	1.074	1.089	1.062	1.115	1.135	1.116	1.1034	15.625	1.055	1.103	1.051	1.031	1.081	1.0642	490		1000	0.177	2.177	1.449	1.388	1.406	1.417	1.401	1.452	1.392	1.40933	15.625	0.178	2.095	1.216	1.413	1.47	1.412	1.373	1.334	1.251	1.3755		62.5	0.179	1.736	1.156	1.121	1.137	1.198
	125	0.184	1.6	1.054	1.071	1.091	1.029	1.115	1.103	1.0818	31.25	1.038	1.116	1.063	1.06	1.101	1.0756	490		500	0.178	2.162	1.378	1.408	1.498	1.454	1.534	1.478	1.546	1.48633	31.25	0.18	2.125	1.278	1.361	1.508	1.467	1.392	1.398	1.373	1.4165		125	0.184	1.75	1.171	1.123	1.142	1.163
	250	0.179	1.693	1.089	1.051	1.053	1.044	1.119	1.082	1.0698	62.5	1.05	1.061	1.08	1.093	1.078	1.0724	490		250	0.178	2.186	1.436	1.571	1.575	1.548	1.538	1.487		1.5438	62.5	0.181	2.063	1.246	1.438	1.513	1.601	1.464	1.421	1.508	1.49083		250	0.179	1.758	1.162	1.169	1.16	1.192
	500	0.18			1.085	1.071	1.081	1.101	1.123	1.0922	125	1.127	1.068	1.135	1.138	1.133	1.1202	490		125	0.179	2.038		1.523			1.567		1.557	1.549	125	0.182	2.169	1.334		1.633	1.552	1.653	1.667	1.641	1.6292		500	0.18			1.155	1.107
	1000	0.179			1.105	1.103		1.141	1.087	1.109	250	1.191	1.246	1.267	1.269	1.234	1.2414	490		62.5	0.18			1.57			1.555	1.533	1.418	1.519	250	0.182		1.242	1.755	1.639	1.636	1.767	1.625	1.572	1.66567		1000	0.179			1.125	1.127	1.167
		0.179																			0.175											0.18												0.179
		0.18	1.632	1.07233																	0.177833	2.14075	1.51256									0.1805	2.113	1.2632										0.18	1.748	1.163
		m	mock
		c	cell
		v	virus
[truncated: 11 more columns]

## Sheet: Figure 2
A, D) Pretreatment		Plw										B, E) Cotreatment							C, F) Posttreatment
	C	1000	500	250	125	v	125	250	500	1000		Plw	v	125	250	500	1000		Plw	v	125	250	500	1000
		29	26	27	28	30	28	27	26	29			30	20	20	19	17			37	38	36	36	37
		31	34	26	34	38	34	26	34	31			23	16	20	13	14			41	36	41	40	37
		32	32	33	30	32	30	33	32	32			31	19	22	14	11			37	34	39	38	36
			29	37	31	35	31	37	29				27	22	25	18	18			39	37	36	33	40
	Avg	30.6667	30.25	30.75	30.75	33.75	30.75	30.75	30.25	30.6667			27.75	19.25	21.75	16	15			38.5	36.25	38	36.75	37.5
		Ple
		250	125	62.5	31.25	v	31.25	62.5	125	250		Ple	v	31.25	62.5	125	250		Ple	v	31.25	62.5	125	250
		22	37	34	26	40	26	34	37	22			30	17	21	10	10			38	40	33	28	30
		31	33	39	37	38	37	39	33	31			28	25	17	8	13			37	34	35	28	26
		25	29	30	39	36	39	30	29	25			31	16	15	13	11			39	37	34	32	23
		27	32	32	35	41	35	32	32	27			35	17	16	7	5			43	36	47	31	29
	Avg	26.25	32.75	33.75	34.25	38.75	34.25	33.75	32.75	26.25			31	18.75	17.25	9.5	9.75			39.25	36.75	37.25	29.75	27
																				96.8153
																				94.2675
																				99.3631
																				109.554

## Sheet: Figure 3
A) Body Weight
	Days	Control					H1N1					Tamiflu					PL					PLw					PLe
	0	23.2	21.7	23.7	21.9		20	22	21.7	21.1		21.9	21.2	21	22.8		22.2	21.5	22	20.7	20.5	20.7	22.2	21.2	21.8	21.5	22.2	20.9	21.4	21.2	21.4
	1	23.4	21.2	23	22.1		20.2	22.1	21.7	21		22.4	21.1	21.3	22.7		22.3	21.6	21.8	20.9	21	20.8	21.6	21	21.9	21.3	22.1	21	21.4	20.6	21.4
	2	22.8	21.4	23.1	22		21.3	22.3	22.1	21.3		22.8	21.2	21.2	23.1		22.6	22.3	21.9	21.3	21.3	21	21.6	21.6	21.8	21.2	22.3	21.5	21.7	21.1	21.7
	3	23	21.4	23.5	22.3		20.1	21.4	20.7	19.8		22.1	20.3	21.3	23.1		22.2	21.4	21.5	21.2	20.7	20.2	21.1	20.9	20.5	20	21.3	20.9	21.1	20.6	20.6
	4	23.2	21.3	23.3	22.3		18.3	21.1	19.8	19.5		20.5	19.7	19.8	21.1		20	19.9	20.3	19.7	19.2	18.6	20	20	19.6	19	20.1	19.2	19.7	19.4	19.1
	5	23.3	21.5	23	22.8		17.8	20.9	19.4	19.3		21.6	19.8	20.6	22.1		20.1	19.6	20.4	19.4	19.5	17.7	19.5	20.1	19.2	18.7	20.3	18.9	19.4	18.9	19.2
	6	23.3	21.6	23.3	22.8		16.6	20.4	18.9	18.8		21.6	19.4	20.5	22.2		19	18.4	19.4	18.2	18.4	16.9	18.8	19.1	18.4	18	19	18	19.3	18.2	18.6
	7	23.4	21.4	23.3	22.4		15.6	18.4	17.4	17		21.7	18.1	20.4	22		17.8	17	18	16.8	16.9	16	17.5	17.4	16.8	16.5	17.4	16.7	17.6	16.4	17.1
	8	23.7	21.9	23.9	22.9		15.2	17.3	16.2	15.8		22	18.6	20.7	22.4		16.7	16.2	16.7	15.9	15.9	15.3	16.6	16.2	15.8	15.2	16.7	15.9	16.5	15.6	15.9
	9	23.7	21.6	24	23.1		14.2	16.3	15.4	15.2		22.5	19.2	21.3	22.9		15.7	15.2	15.8	15	15.1	14.5	15.8	15.4	14.9	14.5	16.5	15.4	16.2	14.6	16.4
	10	24	21.8	24.5	23.4		14		14.5	14.6		23.9	20.5	23	23.3		16.3	15.2	16.3	14.7	15.2		15	14.4	14.9	14.2	14.8	14.4	14.9	14	16.5
	11	24.2	22	24.6	23.2		14.2		14.1	14		23.3	20.6	22.1	23.1		16		16				14.3	14.5				13.6	15.2		16.7
	12	23.7	21.5	24.2	22.8		14.5		13.5			23	20.6	21.8	23.3		17.5		17.9				13.9	14.4					16.2		17.1
	13	24	21.9	24.7	23.1		15.1					23.4	21.1	22	23.4		17.1		18.2				13.4	14.2					16.5		18
	14	24.6	22.3	25.3	23.3		16					23.5	21.1	22	23.5		17.7		19.1					13.9					17.2		18.8
B) Survival	Days	Control	H1N1	Tamiflu	PL	Ple	PLw
	0	100	100	100	100	100	100
	1	100	100	100	100	100	100
	2	100	100	100	100	100	100
	3	100	100	100	100	100	100
	4	100	100	100	100	100	100
	5	100	100	100	100	100	100
	6	100	100	100	100	100	100
	7	100	100	100	100	100	100
	8	100	100	100	100	100	100
	9	100	100	100	100	100	100
	10	100	75	100	100	100	80
	11	100	75	100	60	60	40
	12	100	50	100	60	40	40
	13	100	25	100	60	40	40
	14	100	25	100	60	40	20

## Sheet: Figure 4
			Body Weight (g)	Lung (mg)
	Control-1	1-1	23.3	143.2
		1-2	22.2	177.1
		1-3	23	201.3
		1-4	21.6	127.5
		Avg	22.525	162.275
		SD
	H1N1-1	2-1	16.6	236.2
		2-2	16.2	249.5
		2-3	17.8	309
		2-4	15.6	279.3
		Avg	16.55	268.5
		SD
	Tamiflu-1	3-1	19.4	212.7
		3-2	19.2	174.5
		3-3	22.8	209.3
		3-4	20.3	204.5
		Avg	20.425	200.25
		SD
	PL	4-1	19.4	320.5
		4-2	17.6	255.5
		4-3	17.7	280.4
		4-4	15.5	216.8
		4-5	17.4	290.8
		Avg	17.52	272.8
		SD
	Ple	6-1	15.6	290
		6-2	16.7	282.1
		6-3	17.7	219.4
		6-4	17.1	243.7
		6-5	18.4	290.6
		Avg	17.1	265.16
		SD
	Plw	7-1	17.2	264.5
		7-2	18.3	290.9
		7-3	17.1	277.7
		7-4	18	336.4
		7-5	15.5	268.6
		Avg	17.22	287.62
		SD

## Sheet: Figure 5
			WBC (109/L)	LYM (109/L)	GRAN (109/L)
	Control	1	13	10.3	2
		2	12.3	9.1	2.3
		3	10.8	8.2	1.7
		4	12.9	9.8	2.2
		5
		6
		Avg	12.25	9.35	2.05
	H1N1	1	9.1	6.3	1.6
		2	5.9	4.1	1.3
		3	9.5	6.1	2.3
		4	10.9	7	2.5
		5
		6
		Avg	8.85	5.875	1.925
	Tamiflu	1	12	9.4	1.6
		2	15.8	11	3.5
		3	11.7	9.4	1.4
		4	16	10.9	3.7
		5
		6
		Avg	13.875	10.175	2.55
	PL	1	8.9	6.5	1.3
		2	20.6	13	5.7
		3	18	9.9	6.4
		4	10.3	7.2	1.7
		5	13.3	8.3	3.7
		6
		Avg	14.22	8.98	3.76
	Ple	1	8.7	5.4	2
		2	14.8	10.1	3.1
		3	11.1	7.2	2.5
		4	13.1	8.6	3
		5	12.5	7.9	3.1
		6
		Avg	12.04	7.84	2.74
	Plw	1	12.2	8.3	2.5
		2	8.4	6.5	0.9
		3	9.6	6.7	1.7
		4	17.1	11.8	2.7
		5	12.4	8.3	2.6
		6
		Avg	11.94	8.32	2.08

## Sheet: Figure 6
A) serum IL6								IFNY
	Control	H1N1	Tamiflu	PL	Ple	PLw		Control	H1N1	Tamiflu	PL	Ple	PLw
	0	43.403	2.0597	21.4627	48.4776	25.9403		0	515.794	49.9206	424.127	362.222	576.905
	0	106.239	1.01493	32.209	53.5522	12.5075		0	852.698	105.079	552.302	872.937	483.254
	0	147.731	0.268657	50.4179	33.2537	43.5522		0	682.063	36.0317	362.619	559.444	531.27
	2.45075		1.31343	51.9104	69.6716	21.0149		0		187.222	492.778	639.206	605.873
				32.3582	31.3134	118.328		0		0	522.143	467.381	910.238
B) BALF IL6
	Control	H1N1	Tamiflu	PL	Ple	PLw		Control	H1N1	Tamiflu	PL	Ple	PLw
	0	765.809	437.353	1274.94	986.744	1533.68		3.6206	566.308	643.615	686.692	757.462	737.077
	121.661	1041.24	209.053	656.815	993.617	1054.5		1.32445	717.462	369	469	807.846	722.462
	116.752	981.834	346.524	350.452	1532.21	615.082			614.385	444.769	384.385	528.231	732.077
	0	1595.54	320.012	1071.19	1211.61	1510.11			896.692	335.538	507.462	842.077	699
					803.123	1277.89						677.462	662.462

## Sheet: Figure 7
A) HA
	Control				H1N1			TamiFlu				PL			Ple			Plw
HA	40	38.42	40	40	25.77	25.8	25.76	34.08	32.06	31.69	33.83	27.18	26.23	25.93	25.89	27.06	26.7	25.43	25.95	26.5	25.82
	40	40	40	40	25.72	25.89	25.77	34.51	32.62	32.13	33.01	27.26	26.22	26.06	25.94	26.78	26.61	25.29	25.95	26.49	25.78
	40	40	40	40	25.98	26.06	25.93	33.84	32.23	31.74	33.44	27.21	26.22	26.07	25.81	27.05	26.8	25.39	26.11	26.41	25.83
Average	40	39.4733	40	40	25.8233	25.9167	25.82	34.1433	32.3033	31.8533	33.4267	27.2167	26.2233	26.02	25.88	26.9633	26.7033	25.37	26.0033	26.4667	25.81
Stdev	0	0.912213	0	0	0.137961	0.132035	0.0953939	0.33946	0.287112	0.240901	0.410163	0.0404145	0.0057735	0.0781025	0.0655744	0.15885	0.0950438	0.072111	0.092376	0.0493288	0.0264575
GAPDH	25.47	26.16	24.71	24.91	22.06	21.33	21.45	23.34	22.55	22.98	22.14	21.89	21.49	21.72	21.13	22.16	22.44	22.05	22.74	21.91	21.81
	25.35	26.43	24.66	24.83	22	21.28	21.48	23.28	22.46	22.91	22.18	21.96	21.48	21.74	21.19	22.27	22.38	22.06	22.83	22.01	21.8
	25.2	26.29	24.55	24.74	22.82	21.29	21.41	23.35	22.94	22.87	22.2	21.88	21.62	21.83	21.19	22.23	22.39	22.07	22.92	22.15	21.83
Average	25.34	26.2933	24.64	24.8267	22.2933	21.3	21.4467	23.3233	22.65	22.92	22.1733	21.91	21.53	21.7633	21.17	22.22	22.4033	22.06	22.83	22.0233	21.8133
Stdev	0.135277	0.135031	0.0818535	0.085049	0.457092	0.0264575	0.0351188	0.0378594	0.255147	0.0556776	0.0305505	0.043589	0.0781025	0.0585947	0.034641	0.0556776	0.0321455	0.01	0.09	0.120554	0.0152753
△CT	14.66	13.18	15.36	15.1733	3.53	4.61667	4.37333	10.82	9.65333	8.93333	11.2533	5.30667	4.69333	4.25667	4.71	4.74333	4.3	3.31	3.17333	4.44333	3.99667
	14.5933				4.17			10.165				4.75222			4.58444			3.73083
△△CT	0	-1.48	0.7	0.513333	-11.0633	-10.0433	-10.2867	-3.84	-5.00667	-5.72667	-3.40667	-9.35333	-9.96667	-10.4033	-9.95	-9.91667	-10.36	-11.2833	-8.59	-10.2167	-10.6633
2^△△CT	1	2.78949	0.615572	0.700602	2139.91	1055.22	1249.09	14.3204	32.1482	52.954	10.605	654.085	1000.61	1354.3	989.119	966.527	1314.23	2492.42	385.343	1189.93	1621.75
Average	1.27642							27.5069				1003			1089.96			1422.36
stdev	1.0221							19.3963				350.115			194.552			305.338
B) TNFa
	Control				H1N1			TamiFlu				PL			Ple			Plw
	34.15	32.72	32.33	33.08	29.56	27.59	28.12	29.88	29.73	29.62	29.49	27.86	28.13	28.23	29.22	28.18	28.07	27.03	27.39	28.37	27.99	28.53
	32.56	33.04	32.78	32.63	29.77	27.56	28.04	29.89	29.81	29.82	29.68	27.69	28.08	28.49	29.09	28.19	28.3	27.21	27.74	28.39	28.06	28.39
	32.56	32.33	32.86	33.32	29.54	27.42	28.05	29.75	29.43	29.94	29.53	27.86	28.04	28.44	29.07	28.14	27.88	27.2	27.48	28.21	28.08	28.52
Average	33.09	32.6967	32.6567	33.01	29.6233	27.5233	28.07	29.84	29.6567	29.7933	29.5667	27.8033	28.0833	28.3867	29.1267	28.17	28.0833	27.1467	27.5367	28.3233	28.0433	28.48
Stdev	0.917987	0.355575	0.285715	0.350286	0.12741	0.0907377	0.043589	0.0781025	0.200333	0.161658	0.100167	0.0981495	0.0450925	0.137961	0.0814453	0.0264575	0.210317	0.10116	0.181751	0.0986577	0.0472582	0.0781025
GAPDH	25.47	26.16	24.71	24.91	23.06	22.33	22.45	23.34	22.55	22.98	22.14	21.49	21.72	22.08	22.74	21.91	21.81	21.13	21.46	22.2	22.16	22.44
	25.35	26.43	24.66	24.83	23	22.28	22.48	23.28	22.46	22.91	22.18	21.48	21.74	22.04	22.83	22.01	21.8	21.19	21.62	22.17	22.27	22.38
	25.2	26.29	24.55	24.74	22.82	22.29	22.41	23.35	22.94	22.87	22.2	21.62	21.83	21.99	22.92	22.15	21.83	21.19	21.48	22.24	22.23	22.39
Average	25.34	26.2933	24.64	24.8267	22.96	22.3	22.4467	23.3233	22.65	22.92	22.1733	21.53	21.7633	22.0367	22.83	22.0233	21.8133	21.17	21.52	22.2033	22.22	22.4033
Stdev	0.135277	0.135031	0.0818535	0.085049	0.1249	0.0264575	0.0351188	0.0378594	0.255147	0.0556776	0.0305505	0.0781025	0.0585947	0.0450925	0.09	0.120554	0.0152753	0.034641	0.087178	0.0351188	0.0556776	0.0321455
△CT	7.75	6.40333	8.01667	8.18333	6.66333	5.22333	5.62333	6.51667	7.00667	6.87333	7.39333	6.27333	6.32	6.35	6.29667	6.14667	6.27	5.97667	6.01667	6.12	5.82333	6.07667
	7.58833							6.9475										6.00267
△△CT	0.161667	-1.185	0.428333	0.595	-0.925	-2.365	-1.965	-1.07167	-0.581667	-0.715	-0.195	-1.315	-1.26833	-1.23833	-1.29167	-1.44167	-1.31833	-1.61167	-1.57167	-1.46833	-1.765	-1.51167
2^△△CT	0.893992	2.27363	0.74312	0.662044	1.89868	5.15153	3.90413	2.10186	1.49658	1.64148	1.14472	2.48802	2.40883	2.35926	2.44811	2.71634	2.49378	3.05605	2.97248	2.76702	3.39874	2.85139
Average	1.1432							1.59616										3.00914
stdev	0.759728							0.396442										0.244356
C) IL6
	Control				H1N1				TamiFlu			PL			Ple					Plw
	31.3	32.89	31.95	31.37	29.82	29.75	28.18	29.05	31.6	32.05	31.57	28.78	28.96	28.16	28.19	28.39	28.74	28.6	28.98	29.17	28.09	28.94	28.31
	31.49	32.63	31.65	31.91	30.04	29.5	28.06	28.46	31.52	31.83	32.2	29.05	28.71	28.28	27.75	28.26	28.52	28.3	28.92	28.93	27.84	28.91	28
	31.98	32.55	32.13	31.43	29.6	29.55	27.98	28.45	31.73	31.34	31.73	28.71	28.78	28.09	28	28.15	28.56	28.31	28.73	28.68	27.81	28.77	28.17
Average	31.59	32.69	31.91	31.57	29.82	29.6	28.0733	28.6533	31.6167	31.74	31.8333	28.8467	28.8167	28.1767	27.98	28.2667	28.6067	28.4033	28.8767	28.9267	27.9133	28.8733	28.16
Stdev	0.350856	0.177764	0.242487	0.295973	0.22	0.132288	0.100664	0.34356	0.105987	0.363456	0.327465	0.179536	0.12897	0.0960902	0.220681	0.120139	0.117189	0.170392	0.130512	0.245017	0.153731	0.0907377	0.155242
GAPDH	22.34	21.55	21.98	22.14	22.49	22.06	22.33	23.45	22.47	24.71	24.91	22.15	21.4	21.94	21.13	21.46	22.2	22.16	22.44	22.05	21.99	21.91	21.81
	22.28	21.46	21.91	22.18	22.52	22	22.28	22.48	22.35	24.66	24.83	22.16	21.31	21.93	21.19	21.62	22.17	22.27	22.38	22.06	21.78	22.01	21.8
	22.35	21.94	21.87	22.2	22.36	22.82	22.29	22.41	22.2	24.55	24.74	22.16	21.38	21.92	21.19	21.48	22.24	22.23	22.39	22.07	21.79	22.15	21.83
Average	22.3233	21.65	21.92	22.1733	22.4567	22.2933	22.3	22.78	22.34	24.64	24.8267	22.1567	21.3633	21.93	21.17	21.52	22.2033	22.22	22.4033	22.06	21.8533	22.0233	21.8133
Stdev	0.0378594	0.255147	0.0556776	0.0305505	0.085049	0.457092	0.0264575	0.581292	0.135277	0.0818535	0.085049	0.0057735	0.0472582	0.01	0.034641	0.087178	0.0351188	0.0556776	0.0321455	0.01	0.118462	0.120554	0.0152753
△CT	9.26667	11.04	9.99	9.39667	7.36333	7.30667	5.77333	5.87333	9.27667	7.1	7.00667	6.69	7.45333	6.24667	6.81	6.74667	6.40333	6.18333	6.47333	6.86667	6.06	6.85	6.34667
	9.92333				6.57917				7.79444			6.79667			6.52333					6.53083
△△CT	-0.656667	1.11667	0.0666667	-0.526667	-2.56	-2.61667	-4.15	-4.05	-0.646667	-2.82333	-2.91667	-3.23333	-3.51	-3.67667	-3.11333	-3.17667	-3.52	-3.74	-3.45	-3.78	-3.86333	-3.07333	-3.57667
2^△△CT	1.57644	0.461158	0.954842	1.4406	5.89708	6.13331	17.7531	16.5642	1.56555	7.07796	7.55099	9.40438	11.3924	12.7875	8.6538	9.04216	11.4716	13.3614	10.9283	13.737	14.5539	8.41716	11.9312
Average	1.10826				11.5869				5.39817			11.1948			10.6915					12.1598
stdev	0.507252				0.84066				3.32756			1.70021			1.91479					2.72513
D) IFNY
	Control				H1N1				TamiFlu				PL					Ple					Plw
	34.72	34.96	34.25	34.76	28.31	27.16	26.42	26.59	30.3	29.31	29.36	29.07	26.14	25.84	26.97	26.7	26.67	26.42	26.27	26.02	26.82	27.66	26.52	26.01	27.78	27.3	26.48
	34.17	34.49	35.54	35.67	28.59	27.28	26.48	26.53	29.89	29.37	29.35	29.14	26.15	25.87	27.01	26.76	26.54	26.39	26.27	26.03	27.06	27.89	26.47	25.98	27.62	27.33	26.59
	33.41	34.03	34.27	35.24	28.29	27.37	26.39	26.44	29.9	29.15	29.46	29.29	26.21	25.94	26.9	26.92	26.62	26.26	26.3	26.1	26.76	27.89	26.42	26.06	27.49	27.27	26.44
Average	34.1	34.4933	34.6867	35.2233	28.3967	27.27	26.43	26.52	30.03	29.2767	29.39	29.1667	26.1667	25.8833	26.96	26.7933	26.61	26.3567	26.28	26.05	26.88	27.8133	26.47	26.0167	27.63	27.3	26.5033
Stdev	0.657799	0.465009	0.739076	0.455229	0.16773	0.105357	0.0458258	0.0754983	0.23388	0.113725	0.0608276	0.112398	0.0378594	0.051316	0.0556776	0.113725	0.0655744	0.085049	0.0173205	0.043589	0.158745	0.132791	0.05	0.0404145	0.145258	0.03	0.0776745
GAPDH	25.5	26.53	24.89	24.99	22.92	23.35	22.34	21.72	23.48	22.73	23	22.35	21.6	21.98	22.6	22.76	22.55	22.29	21.36	21.78	22.78	22.46	22.4	22.31	23.18	22.57	22.09
	25.64	26.34	24.85	26.26	22.89	23.37	22.23	21.82	23.66	23.09	22.97	22.54	21.59	21.86	22.26	22.66	22.65	21.82	21.37	22.02	22.78	22.48	22.19	22.14	23.24	22.58	22.04
	25.44	26.19	24.64	24.85	22.98	23.33	22.22	21.61	23.76	22.65	23.06	22.43	21.56	21.82	22.57	22.72	22.46	21.98	21.33	21.9	22.71	22.27	22.26	22.08	23.2	22.54	21.96
Average	25.5267	26.3533	24.7933	25.3667	22.93	23.35	22.2633	21.7167	23.6333	22.8233	23.01	22.44	21.5833	21.8867	22.4767	22.7133	22.5533	22.03	21.3533	21.9	22.7567	22.4033	22.2833	22.1767	23.2067	22.5633	22.03
Stdev	0.102632	0.170392	0.134288	0.77681	0.0458258	0.02	0.0665833	0.10504	0.141892	0.234379	0.0458258	0.0953939	0.0208167	0.0832666	0.188237	0.0503322	0.0950438	0.238956	0.0208167	0.12	0.0404145	0.115902	0.106927	0.119304	0.0305505	0.0208167	0.0655744
△CT	8.57333	8.14	9.89333	9.85667	5.46667	3.92	4.16667	4.80333	6.39667	6.45333	6.38	6.72667	4.58333	3.99667	4.48333	4.08	4.05667	4.32667	4.92667	4.15	4.12333	5.41	4.18667	3.84	4.42333	4.73667	4.47333
	9.11583				4.58917				6.48917				4.24					4.58733					4.332
△△CT	-0.5425	-0.975833	0.7775	0.740833	-3.64917	-5.19583	-4.94917	-4.3125	-2.71917	-2.6625	-2.73583	-2.38917	-4.5325	-5.11917	-4.6325	-5.03583	-5.05917	-4.78917	-4.18917	-4.96583	-4.9925	-3.70583	-4.92917	-5.27583	-4.6925	-4.37917	-4.6425
2^△△CT	1.45649	1.96678	0.583377	0.598394	12.5461	36.6523	30.8921	19.8697	6.58492	6.33129	6.66144	5.23855	23.1429	34.7554	24.804	32.8048	33.3396	27.6492	18.2417	31.2511	31.8341	13.0487	30.4668	38.7422	25.8573	20.8094	24.9765
Average	1.15126				24.9901				6.20405				29.7694					24.4049					28.1705
stdev	0.679801				8.52769				0.658952				5.37089					6.28043					6.83321

## Sheet: Figure S1
A) PlW			m	m+c	m+s+c							m+s				B) Ple			m	m+c	m+s+c							m+s
		1	2	3	4	5	6	7	8	9		10	11	12				1	2	3	4	5	6	7	8	9		10	11	12
	A														490		A														490
	B	1000	0.171	1.483	1.625	1.612	1.69	1.692	1.554	1.623	1.63267	0.216	0.218	0.217	490		B	1000	0.175	1.588	1.872	1.828	1.828	1.865	1.852	1.841	1.84767	0.231	0.24	0.2355	490
	C	500	0.173	1.522	1.711	1.68	1.773	1.774	1.701	1.599	1.70633	0.202	0.205	0.2035	490		C	500	0.177	1.623	1.849	1.863	1.881	1.83	1.949	1.788	1.86	0.282	0.28	0.281	490
	D	250	0.173	1.51	1.623	1.572	1.726	1.691	1.657	1.608	1.64617	0.199	0.201	0.2	490		D	250	0.175	1.553	1.851	1.811	1.763	1.834	1.804	1.838	1.81683	0.363	0.35	0.3565	490
	E	125	0.187	1.539	1.627	1.538	1.588	1.51	1.567	1.509	1.5565	0.195	0.192	0.1935	490		E	125	0.177	1.532	1.743	1.686	1.689	1.714	1.688	1.73	1.70833	0.509	0.483	0.496	490
	F	62.5	0.172	1.483	1.583	1.51	1.489	1.506	1.485	1.443	1.50267	0.192	0.194	0.193	490		F	62.5	0.178	1.597	1.53	1.535	1.534	1.494	1.54	1.617	1.54167	0.723	0.728	0.7255	490
	G	31.25	0.175	1.491	1.47	1.463	1.471	1.423	1.402	1.354	1.4305	0.191	0.189	0.19	490		G	31.25	0.19	1.529	0.778	0.676	0.827	0.852	0.861	0.831	0.804167	1.028	0.988	1.008	490
	H		0.175167	1.50467											490		H		0.178667	1.57033											490
		1	2	3	4	5	6	7	8	9		10	11	12				1	2	3	4	5	6	7	8	9		10	11	12
	A														490		A														490
	B	1000	0.183	1.611	1.809	1.723	1.75	1.726	1.678	1.754	1.74	0.223	0.226	0.2245	490		B	1000	0.178	1.657	1.878	1.863	1.834	1.867	1.864	1.834	1.85667	0.242	0.24	0.241	490
	C	500	0.183	1.643	1.792	1.777	1.836	1.825	1.879	1.879	1.83133	0.204	0.212	0.208	490		C	500	0.179	1.671	1.851	1.879	1.854	1.915	1.827	1.916	1.87367	0.279	0.277	0.278	490
	D	250	0.184	1.714	1.813	1.867	1.827	1.857	1.818	1.877	1.84317	0.201	0.207	0.204	490		D	250	0.176	1.583	1.84	1.72	1.86	1.781	1.819	1.863	1.81383	0.344	0.341	0.3425	490
	E	125	0.185	1.725	1.805	1.782	1.844	1.793	1.768	1.826	1.803	0.195	0.198	0.1965	490		E	125	0.179	1.607	1.72	1.713	1.75	1.611	1.734	1.827	1.72583	0.446	0.448	0.447	490
	F	62.5	0.184	1.646	1.655	1.657	1.685	1.643	1.646	1.678	1.66067	0.191	0.194	0.1925	490		F	62.5	0.177	1.613	1.569	1.538	1.573	1.482	1.55	1.606	1.553	0.643	0.64	0.6415	490
	G	31.25	0.187	1.529	1.5	1.525	1.48	1.502	1.528	1.526	1.51017	0.191	0.188	0.1895	490		G	31.25	0.18	1.55	0.836	0.789	0.76	0.831	0.823	0.859	0.816333	0.963	0.968	0.9655	490
	H		0.184333	1.64467											490		H		0.178167	1.6135											490
		1	2	3	4	5	6	7	8	9		10	11	12				1	2	3	4	5	6	7	8	9		10	11	12
	A														490		A														490
	B	1000	0.2	1.534	1.741	1.75	1.74	1.762	1.769	1.699	1.7435	0.237	0.238	0.2375	490		B	1000	0.186	1.636	1.816	1.794	1.794	1.766	1.781	1.784	1.78917	0.244	0.242	0.243	490
	C	500	0.194	1.593	1.786	1.782	1.771	1.853	1.792	1.754	1.78967	0.218	0.225	0.2215	490		C	500	0.184	1.701	1.957	1.841	1.902	1.858	1.888	1.888	1.889	0.284	0.279	0.2815	490
	D	250	0.196	1.574	1.692	1.706	1.748	1.758	1.7	1.702	1.71767	0.213	0.215	0.214	490		D	250	0.18	1.603	1.867	1.879	1.806	1.878	1.914	1.925	1.87817	0.363	0.346	0.3545	490
	E	125	0.191	1.534	1.613	1.634	1.646	1.689	1.61	1.656	1.64133	0.205	0.209	0.207	490		E	125	0.184	1.624	1.753	1.778	1.764	1.757	1.797	1.763	1.76867	0.474	0.489	0.4815	490
	F	62.5	0.195	1.529	1.587	1.589	1.562	1.607	1.568	1.592	1.58417	0.198	0.203	0.2005	490		F	62.5	0.184	1.582	1.584	1.621	1.512	1.567	1.495	1.379	1.52633	0.658	0.635	0.6465	490
	G	31.25	0.195	1.517	1.494	1.469	1.458	1.449	1.478	1.446	1.46567	0.191	0.195	0.193	490		G	31.25	0.19	1.493	0.86	0.867	0.857	0.86	0.871	0.85	0.860833	0.964	0.938	0.951	490
	H		0.195167	1.54683											490		H		0.184667	1.6065											490
		m	mock
		s	sample
		c	cell

## Sheet: Figure S3
	Days	Control	10^4	10^5	10^6	10^7
	0	100	100	100	100	100
	1	100	100	100	100	100
	2	100	100	100	100	100
	3	100	100	100	100	100
	4	100	100	100	100	100
	5	100	100	100	100	80
	6	100	100	100	100	40
	7	100	100	100	100	20
	8	100	100	100	100	20
	9	100	100	100	80	0
	10	100	100	100	40	0
	11	100	100	100	40	0
	12	100	100	100	40	0
	13	100	100	100	40	0
	14	100	100	100	20	0

## Sheet: Figure S4
A) helper T cells (CD3+CD4+) (%)
			Control	H1N1	Tamiflu	PLw	PLe
			7.088	1.376	2.715	7.437	4.98
			7.19	1.53	4.291	3.948	3.261
			3.157	2.317	8.762	4.231	3.356
			4.649	2.02	4.053	5.067	3.675
			7.937	4.048
B) cytotoxic T cells (CD3+CD8+)
			Control	H1N1	Tamiflu	PLw	PLe
			3.146	2.041	5.939	2.834	2.867
			3.361	2.283	3.493	2.74	2.813
			2.718	2.595	3.257	4.527	3.41
			2.753	1.997		3.664	3.239
			2.328			3.175	3.67
						4.247
C) NK cells (NK1.1+)
			Control	H1N1	Tamiflu	PLw	PLe
			2.992	5.464	3.201	6.495	8.067
			1.773	5.206	5.538	6.1	7.416
			1.459	7.001	2.197	7.73	8.517
			0.834	7.129	4.71	6.529	8.303
			1.284	4.88	2.91
			1.598
